# Supplementary material for: Examining young adults daily perspectives on usage of anxiety apps: A user study
Source: PLOS Digit Health. 2023 Jan 26;2(1):e0000185. doi: 10.1371/journal.pdig.0000185 (PMC9931254; doi:10.1371/journal.pdig.0000185)
Supplement: S4 Appendix — (XLSX) [file pdig.0000185.s004.xlsx]

## Sheet: uMARS Data
Which application/s did you download to use? Please select all that apply	ENGAGEMENT MEAN SCORE	FUNCTIONALITY MEAN SCORE	AESTHETICS MEAN SCORE	INFORMATION QUALITY MEAN SCORE	APP QUALITY (TOTAL) MEAN SCORE	Would you recommend this app to people who might benefit from it?	How many times do you think you would use this app in the next 12 months if it was relevantto you?	Would you pay for this app?	What is your overall (star) rating of the app?	APP SUBJECTIVE QUALITY MEAN SCORE		Using a scale of 1-5, with 1 being "Strongly disagree" and 5 being "Strongly agree", please indicate the impact of the app related to the targeted health behaviour (managing anxiety): - Awareness – This app has increased my awareness of the importance of addressing the health behaviour	Using a scale of 1-5, with 1 being "Strongly disagree" and 5 being "Strongly agree", please indicate the impact of the app related to the targeted health behaviour (managing anxiety): - Knowledge – This app has increased my knowledge/understanding of the health behaviour	Using a scale of 1-5, with 1 being "Strongly disagree" and 5 being "Strongly agree", please indicate the impact of the app related to the targeted health behaviour (managing anxiety): - Attitudes – The app has changed my attitudes toward improving this health behaviour	Using a scale of 1-5, with 1 being "Strongly disagree" and 5 being "Strongly agree", please indicate the impact of the app related to the targeted health behaviour (managing anxiety): - Intention to change – The app has increased my intentions/motivation to address this health behaviour	Using a scale of 1-5, with 1 being "Strongly disagree" and 5 being "Strongly agree", please indicate the impact of the app related to the targeted health behaviour (managing anxiety): - Help seeking – This app would encourage me to seek further help to address the health behaviour (if I needed it)	Using a scale of 1-5, with 1 being "Strongly disagree" and 5 being "Strongly agree", please indicate the impact of the app related to the targeted health behaviour (managing anxiety): - Behaviour change – Use of this app will increase/decrease the health behaviour	PERCEIVED IMPACT
Sanvello	3.8	4.25	4.66	4.75	4.365	5 Definitely I would recommend this app to everyone	>50	3	4 stars	4.25		Strongly agree - 5	Strongly agree - 5	Strongly agree - 5	Strongly agree - 5	4	Strongly agree - 5	Strong impact
Sanvello	4	3.75	5	5	4.43	5 Definitely I would recommend this app to everyone	10-50	3	4 stars	4		4	Strongly agree - 5	4	Strongly agree - 5	4	Strongly agree - 5	Strong impact
Sanvello	3.6	4.75	3.66	4.5	4.12	3 Maybe There are several people I would recommend this app to	3-10	4	4 stars	3.5		3	3	2	3	4	3	Impact on help seeking
Sanvello	3.4	4	4.66	4	4.01	2 There are very few people I would recommend this app to	1-2	1 Definitely not	3 stars - Average	2		2	2	2	2	2	2	Weak impact
Sanvello	3.4	4.75	4	4	4.03	4 There are many people I would recommend this app to	10-50	3	4 stars	3.75		Strongly agree - 5	4	Strongly agree - 5	4	3	4	Strong Impact
Sanvello	4.4	5	4.66	4	4.51	5 Definitely I would recommend this app to everyone	>50	3	4 stars	4.25		4	4	4	4	4	4	Strong impact
Sanvello	4.2	4.75	4.66	4.5	4.52	5 Definitely I would recommend this app to everyone	3-10	1 Definitely not	3 stars - Average	3		3	Strongly disagree - 1	Strongly agree - 5	4	4	4	Impact on attitudes, intention to change, help seeking, behaviour change
	26.8/7=3.82	31.25/7=4.46	31.3/7=4.47	30.75/7=4.39	29.98/7=4.28	29/7=4.14	26/7=3.71	18/7=2.57	26/7=3.71	24.75/7=3.53
Woebot	3	4	4	4	3.75	1 Not at all I would not recommend this app to anyone	None	1 Definitely not	3 stars - Average	1.5		2	Strongly disagree - 1	Strongly disagree - 1	Strongly disagree - 1	Strongly disagree - 1	Strongly disagree - 1	Week impact
Woebot	3.6	4.25	5	4.5	4.33	4 There are many people I would recommend this app to	>50	3	4 stars	4		4	Strongly agree - 5	4	4	Strongly agree - 5	4	Strong impact
Woebot	3.8	4.5	4.66	4	4.24	5 Definitely I would recommend this app to everyone	10-50	2	4 stars	3.75		Strongly agree - 5	Strongly agree - 5	4	3	2	4	Impact on awareness, knowledge, attitude,behaviour change
Woebot	3.25	3.75	2.33	3.66	3.24	2 There are very few people I would recommend this app to	None	1 Definitely not	3 stars - Average	1.75		3	2	3	4	Strongly disagree - 1	4	Impact on intention to change, behaviour change
Woebot	3.2	4.5	4	4.5	4.05	4 There are many people I would recommend this app to	10-50	3	4 stars	3.75		4	3	3	4	4	3	Impact on awareness, intention to change, help seeking
Woebot	4	5	4.66	4.25	4.47	4 There are many people I would recommend this app to	10-50	2	4 stars	4		N/A	N/A	N/A	N/A	N/A	N/A	N/A
	20.85/6=3.47	26/6=4.33	24.65/6=4.10	24.91/6=4.15	24.08/6=4.01	20/6=3.33	17/6=2.83	12/6=2	22/6=3.66	18.75/6=3.12
Wysa	4.2	4.25	4.33	4.5	4.32	5 Definitely I would recommend this app to everyone	10-50	2	4 stars	3.75		N/A	N/A	N/A	N/A	N/A	N/A	N/A
Wysa	4	3.75	3.66	3.75	3.79	4 There are many people I would recommend this app to	10-50	2	4 stars	3.5		N/A	N/A	N/A	N/A	N/A	N/A	N/A
Wysa	3.6	4.75	4.66	3.75	4.19	3 Maybe There are several people I would recommend this app to	3-10	1 Definitely not	3 stars - Average	2.5		2	3	2	2	2	2	Weak impact
Wysa	2.4	2.75	2.66	4	2.95	3 Maybe There are several people I would recommend this app to	10-50	1 Definitely not	3 stars - Average	2.75		2	2	Strongly disagree - 1	Strongly disagree - 1	Strongly disagree - 1	2	Weak impact
Wysa	3.4	4.75	4.33	5	4.37	4 There are many people I would recommend this app to	3-10	1 Definitely not	4 stars	3		Strongly agree - 5	Strongly agree - 5	Strongly agree - 5	Strongly agree - 5	Strongly agree - 5	Strongly agree - 5	Strong impact
Wysa	3.4	4	4.33	4	3.93	3 Maybe There are several people I would recommend this app to	3-10	2	3 stars - Average	2.75		3	2	3	4	4	2	Impact on intention to change, help seeking
	21/6=3.5	24.25/6=4.04	23.97/6=3.99	25/6=4.16	23.55/6=3.92	22/6=3.66	21/6=3.5	9/6=1.5	21/6=3.5	18.25/6=3.04
Sanvello,Woebot	2.8	4.25	3	3.5	3.3875	2 There are very few people I would recommend this app to	3-10	1 Definitely not	3 stars - Average	2.25		2	2	2	2	4	2	Help seeking

## Sheet: Interview analysis-Enablers
Theme	Category	Subcategory	P	Code
Enablers	Positive efffect on mental state		P3	app had a positive effect on mental state when in need
			P10	app had a positive effect on mental state
			P15	app imrpoved users' mood
			P16	app had a positive effect on mental health
		App content was characterized as being "useful/helpful"	P10	user considered the app to be 'useful'
			P15	user considered the app to be 'helpful'
			P16	user considered the app to be 'comforting'
	Interaction with different intervention strategies	Relaxation exercises (breathing, mindfulness, meditation)	P2	user liked a few breathing and mindfulness exercises
			P3	user liked exercises to focus on the moment (e.g. mindfulness)
			P4	user liked meditations and affirmations
			P10	user liked breathing and mindfulness exercises
			P12	user liked meditation and mindfulness
			P12	user liked meditation and mindfulness
			P15	user liked different elements on the app (e.g. gratitude journal, relaxation)
		Cognitive techniques (identify negative thoughts, reframe negative thoughts)	P7	user liked the 'reframe thoughts' element
			P7	user liked the 'challenging thoughts' element, app content
			P10	user liked the 'thought challenging' element
		Goal setting	P10	user liked the 'goal setting' element/ achieved manageable goals
		Gratitude Journal	P15	user liked different elements on the app (e.g. gratitude journal, relaxation)
		Psychoeducation	P15	user liked psychoeducation element
		App suggestions	P3	user liked bot suggestions based on self-monitoring entries
		Self-monitoring tool	P4	user liked self-monitoring tool
			P9	user liked self-monitoring and reflection to the collected data
			P9	user liked the mood tracking, information about mental health
			P12	user liked self-monitoring and reflection on the collected data
	Reflection on collected data		P4	user liked reflection on collected data
			P4	user liked reflection on collected data
			P7	user liked reflection on self-monitoring data
			P9	user liked reflection to the collected data
			P10	user liked reflection on the data (seeing the progress)
			P12	user liked reflection on the collected data
			P12	user liked reflection on self-monitoring data
	Variety of content		P16	user liked 'helpful resources' on the app, variety of content
	Sense of achievement		P10	goal setting provided a sense of achievement to the user
	Reading other's people experiences		P2	user liked reading other's peoples experiences
			P9	user liked reading about other people's gratitudes in the community forum
	Community feature		P9	user liked community forum/gratitude list that other users liked
	Ease of use		P3	user liked the ease of use
			P4	liked the ease of use, user-friendly
			P4	user liked the ease of use, user-friendly app
			P4	user liked the ease of use, user-friendly app
			P9	user liked the layout, ease of use
			P10	user liked the ease of use
			P12	user liked the ease of use
			P15	user liked app was ease of use
			P16	user liked the ease of use
	App visuals		P16	user liked visuals of app
		Users liked the modalities used to deliver intervention content	P3	user liked the visuals, text format of interaction
			P15	user liked different modalities to deliver intervention content (e.g. gifs and responses)
	Time-efficient		P3	user liked time efficient use of elements
			P7	user liked time efficient use of elements
			P7	user liked time efficient use of elements
		Delivery of content in bits	P10	user liked time efficient use of elements, junks of info delivery
			P10	user liked different modalities for information delivery
	Interaction with bot		P3	user liked the interaction with bot
			P14	user liked the interaction with the bot (messaging was engaging)
	Free to use		P3	user liked that the app was free to use
			P3	user liked that the app was free to use
			P3	user liked that the app was free to use
	Information about interaction with different app features		P3	user liked that app provided info about the duration of each feature
	Customization interface options		P16	user liked customizion options for the background of the interface
	Ability to set reminders		P4	user liked the ability to set reminders for sellf-monitoring
			P4	user liked the ability to customize and receive reminders
	Easy to understand what content was accessible for free		P12	user liked that could understand what content was accessible in the free version

## Sheet: Interview analysis-Barriers
Theme	Category	Subcategory	P	Code
Barriers
	Familirarity with app content		P2	user became familiar with the content in the free version
	Irrelevant answers to user input		P2	the bot did not understand user inputs and provided irrelevant answers
			P2	user disliked communication through the bot function
			P7	user received content irrelevant to his/her needs
			P14	user disliked that the bot was irresponsive sometines
			P14	user motivation to use the bot app reduced when it was not responsive on the answers
			P14	suggestions provided to the user were not always accurate
	Repetitive content delivery		P2	user received repetitive content not tailored to his/her individual needs
			P2	user received repetitive content not tailored to his/her self-monitoring entries
			P14	suggestions provided to the user were sometimes repetitive
			P16	user disliked limited and repetitive app content
	App content characterised as being non-helpful		P2	user felt that the app did not provide any benefit
			P3	content was not relevant to user needs
	Visuals for content delivery		P16	user disliked visuals for the delivery of specific app features
	Cost-related issues	High-subscrition cost	P2	user disliked high cost subscription
			P4	user disliked high cost subscription
			P4	user disliked high cost subscription
			P12	user disliked high cost subscription
			P12	user disliked high cost subscription
			P12	user would consider subscribing if insurance could cover the cost or if it was cheaper
		Limited free content	P2	user menyioned that useful content was in the premium version of the app
			P2	user mentioned that app offers limited free content and most content is available in the premium version
			P12	user disliked limited amount of content in the free version
		Hidden paywalls	P10	user disliked hidden paywalls preventing modules completion
			P10	user considered subscribing but did not because of hidden paywalls
		Unable to get a sense of achievement because of hidden paywalls	P10	hidden paywalls provided a source of anxiety and the lack of task accomplishment
		Subscription benefits were unclear	P9	user mentioned that it was not clear what the subcritpion could offer
	Difficult navigation		P2	user mention that the navigation was difficult
			P2	user disliked that could not access notifications later and that conversations were not saved
			P14	user mention that the navigation was difficult
	App not designed to address long-term issues		P3	user disliked that the app is not designed to address long term needs
			P3	user disliked that the app is not designed to address long term needs
	Limited responses options		P7	user disliked limited response choices provided from the app
			P7	user disliked limited options for emotions
			P15	user disliked the limited prompted responses options and prefer to write own
	No support for long-term reflection on collected data		P7	user disliked the inability to reflect on data in long term
			P12	user disliked that the app did not address long term issues in the free version
	Not designed to be used in different contexts		P9	user disliked that app could not be used in specific contexts (i.e. being with other people) which prevented completion of modules since listening audios was required
	Little group activity		P12	user disliked little activity in the groups
			P12	user disengaged from groups since there was little activity
	Not monitored discussion groups		P14	user disliked discussion groups because they are not monitored
	Long duration for module completion		P12	user disliked that guided journeys lasted a week

## Sheet: Interview analysis-Suggestions
Theme	Category	Subcategory	P	Code
Suggestions	Easier navigation		P2	user suggested the make navigation easier to find things easier
			P2	user suggested to make navigation easier
	Cost-related suggestions
		Allow free access for a period of time	P10	user suggested to provide free access for two weeks or allow the completion of a whole module for free
		Offer alternative payment methods	P10	user suggested to consider allowing european health insurances to pay for the premium
			P10	user suggested to integrate the app with irish health care to cover costs
		Add more content in the free version	P10	user suggested to add guided meditations in the free version
			P12	user suggested to provide more content for free
			P12	user suggested to provide more content for free
			P12	user suggested to provide more content for free
		Free use of suggestions (intervention stragtegies) based on self-monitoring	P12	user suggested to allow free use of suggestions based on self-monitoring data (remove paywall)
			P12	user suggested to allow free use of suggestions based on self-monitoring data (paywall)
		Understand what content in available in the free version	P2	user suggested to make clear what content is available in the free version
			P9	user suggested to make clear what a premium subscription offers
	Customization interface options		P2	user suggested to add an option to customize interface
			P15	user suggested to add customization options for background color
		Priotitize app features	P9	user suggested the ability to customize interface and prioritize features
			P4	user suggested the ability to customize the interface by ranking things or adjusting profile
	Customization options for different intervention strategies
		Customization options to minimize interaction duration with bot	P3	user suggested to minimize length of conv with the bot
			P3	user suggested to add an option to end conv with the bot
		Customization options for audio delivery of mindfulness exercises	P4	user suggested customized meditations based on mood entries
			P4	user suggested customization options for meditation voice
		Customization options to reply/repond	P15	user suggested to provide an option to type responses or give more options
		Support different modalities for content delivery	P9	user suggested to add alternative modalities for content delivery
		Different questions for self-monitoring	P16	user suggested to add more questions for self-monitoring
	Improve visual appeal of certain features		P16	user suggested to improve visual aspects of 'question features'
	Customization options for reminders		P10	user suggested to allow customization of multiple notifications
		Customize reminder message	P10	user suggested to add multiple reminders and alter the message delivery of notifications
	Offer content variety		P16	user suggested to add more content and offer content variety
	Other requested features
		Add suggestions based on self-monitoring	P9	user suggested to add suggestions based on self-monitoring data
			P9	user suggested to add suggestions based on self-monitoring data
			P10	user suggested to add suggestions based on self-monitoring entries
		Add motivational reminders	P10	user suggested to add motivational notifications
		Offer support from a professional	P10	user suggested to integrate some sort of support from professionals
			P15	user suggested to add some sort of support from a professional
		Links to external resources	P15	user suggested to add links to external resources
	Offer reflection on completed exercises		P7	user suggested to add reflection on completed exercises
			P7	user suggested to add reflection on collected data
		More detailed data-visualization	P7	user suggested to add reflection of self-monitoring data
	Support interaction in different contexts		P7	user suggested to add audio meditations who do not require looking at the screen

## Sheet: Interview analysis-Motivation
Theme	Category	Subcategory	P	Code
Overall engagement	Irregular app use in daily settings
			P2	user would not have used the app daily
			P10	user would not have used the app daily
			P12	user would not have used the app daily
			P4	user would not have used the app daily
			P9	user would not have used the app daily
			P7	user would not have used the app daily
			P14	user would not have used the app daily
			P16	user would not have used the app daily
		Would have used the app when feeling anxious or low mood	P3	user would have used the app when feeling anxious or low mood
			P3	user would have used the app based on stressful life events (e.g. exam period)
			P7	user would have used/will use the app when feeling anxious or in low mood
			P12	user would have used/will use the app when feeling anxious
			P14	user would have used/will use the app when in need of support
			P15	user would have used/will use the app when feeling anxious or tired
			P15	user would have used/user have used the app after the end of study because he/she was feeling anxious
			P16	user would have used the app when feeling anxious
	Motivation to use the app decreased over time		P3	motivation to use the app decreased over time because user mentioned that its 'hard' to use it every day
			P10	motivation to use the app declined because of hidden paywalls on the modules
			P14	motivation to use the bot app reduced when it was not responsive on the answers/ repetitive content
			P11	motivation to use the app declined over time
			P2	motivation to use the app declined over time
	Motivation to use the app remained consistent
			P4	user's motivation to use the app was pretty consistend
			P7	user's motivation to use the app was pretty consistend
			P15	user's motivation to use the app was pretty consistent
			P16	user's motivation to use the app was pretty consistend
	Renewed interested to use the app in the beginning of the second week		P12	user's interest to use the app was renewed in the beginning of second week
	Motivation to use the app increased overtime		P9	user was using the app more over the two weeks because there were more data for self-reflection
Continued app use
	User discontinued using the app after the end of the study	Limited free content	P2	user would not use the app in the future because of limited free content
		Hidden paywalls prevent progress	P10	user have stopped using the app because of hidden paywalls preventing sense of accomplishment
	User continued/intend to use the app after the end of the study
		Active app use	P4	user kept using the app after the end of study to track his/her mood
		General intention to use the app in the furture	P7	user intend to use the app in the future/ will use the app when feeling anxious or in low mood
			P9	user intend to keep using the app to monitor his/her mood and relfect on the collected data
			P15	user intend to use the app daily because it is helpful and it became a habit/will use the app when feeling anxious or tired
			P3	user will use the app when in need of support
			P12	will use the app when feeling anxious
			P16	user intend to use the app in the future
		General intention to use one of the apps in the future (users who selected two apps)	P14	user intend to use one of the apps in the future (chatbot app is more engaging) / will use the app when in need of support
			P11	user intend to use one of the apps in the future (chatbot app is time consuming)
